# Supplementary material for: Strategies to include prior knowledge in omics analysis with deep neural networks
Source: Patterns (N Y). 2025 Mar 14;6(3):101203. doi: 10.1016/j.patter.2025.101203 (PMC11963003; doi:10.1016/j.patter.2025.101203)
Supplement: Table S1. The list of the reviewed studies [file mmc1.xlsx]

## Sheet: Sheet1
Citation	Author	Year	Single/Multi Omic	Biological Data, Source:	Prior Knowledge, Source:	DL Architecture/DL Model	Model's Output	Interpretability Method	Strategy/Category	Title
[6]	Gao et al., 2019	2019	Single-Omic	Gene Exp (RNA-Seq, Microarray), Source: TCGA	Gene Sets, Source: MSigDB	DNN	Cancer Classification	No specific method mentioned	2.1.1. Using gene set enrichment scores as inputs to neural network	DeepCC: a novel deep learning-based framework for cancer molecular subtype classification
[7]	Tang and Gottlieb, 2021	2021	Multi-Omics	(Gene Exp, Mutation, CNV, Drug Sensitivity Data, Source: GDSC, CCLE), (SMILE Source: PubChem)	(Pathways, Source: MSigDB), (PPIs Source: STRING)	DNN	Drug Sensitivity prediction	SHAP	2.1.1. Using gene set enrichment scores as inputs to neural network	Explainable drug sensitivity prediction through cancer pathway enrichment
[12]	Lemsara et al., 2020	2020	Multi-Omics	mRNA, miRNA, DNA Methy., and CNV, Source: TCGA and GDC	KEGG and Reactome Pathways	Autoencoder	Clustering Patients	Shaply Addictive exPlanations (SHAP)	2.2. Structuring the neural network layers imitating the organization in prior knowledge	PathME: pathway based multi-modal sparse autoencoders for clustering of patient-level multi-omics data
[14]	López-García et al., 2020	2020	Single-Omic	Gene Exp.	KEGG BRITE	CNN	Lung Cancer Progression Prediction	No	2.1.2. Converting omics to a 2D image and feeding it to a convolutional neural network	Transfer learning with convolutional neural networks for cancer survival prediction using gene-expression data
[18]	S. Wang et al., 2022	2022	Single-Omics	Gene Exp., Clinical Data	KEGG Pathways, KEGG BRITE	CNN	Survival Prediction	No	2.1.2. Converting omics to a 2D image and feeding it to a convolutional neural network	A Novel Deep Learning Method to Predict Lung Cancer Long-Term Survival With Biological Knowledge Incorporated Gene Expression Images and Clinical Data
[20]	Oh et al., 2021	2021	Multi-Omics	Gene Exp. (mRNA), DNA Meth., CNV, Clinical Data, Source: cBioPortal	Pathways, Source: KEGG	CNN	Survival Prediction	Grad-CAM	2.1.2. Converting omics to a 2D image and feeding it to a convolutional neural network	PathCNN: interpretable convolutional neural networks for survival prediction and pathway analysis applied to glioblastoma
[23]	Matsubara et al., 2019	2019	Multi-Omcs	Gene Exp. Source: GEO	PPI Source: HINT 4.0	CNN	Lung Cancer Classification	No	2.1.2. Converting omics to a 2D image and feeding it to a convolutional neural network	Convolutional neural network approach to lung cancer classification integrating protein interaction network and gene expression profiles
[25]	Chuang et al., 2021	2021	Single-Omic	Gene Exp. (mRNA), Clinical Data, Source: TCGA	PPI Sources: BioGRID, DIP, IntAct, MINT and MIPS	CNN	Cancer Type Classification (11 Types)	No	2.1.2. Converting omics to a 2D image and feeding it to a convolutional neural network	Convolutional neural network for human cancer types prediction by integrating protein interaction networks and omics data
[31]	Hao et al., 2018a	2018	Single-Omic	Gene Exp. (mRNA), Source: TCGA	KEGG, Reactome pathways, Source: MSigDB	Sparse DNN	Survival Prediction	Yes	2.2.1 Through modifications to MLP	PASNet: pathway-associated sparse deep neural network for prognosis prediction from high-throughput data
[32]	Hao et al., 2019	2019	Single-Omic	Gene Exp. (mRNA), Clinical Data, Source: TCGA	KEGG, Reactome pathways, Source: MSigDB	Sparse DNN	Survival Prediction	Pathway nodes are sorted by the average absolute partial derivatives, with respect to the pathway layer.	2.2.1 Through modifications to MLP	Interpretable deep neural network for cancer survival analysis by integrating genomic and clinical data
[33]	Hao et al., 2019a	2019	Single-Omic	Gene Exp. (mRNA), Histopathological Images, Clinical Data, Source: TCIA, TCGA	KEGG, Reactome pathways, Source: MSigDB	CNN, DNN	Survival Prediction	Pathway nodes are sorted by the average absolute partial derivatives, with respect to the pathway layer.	2.2.1 Through modifications to MLP	PAGE-Net: Interpretable and Integrative Deep Learning for Survival Analysis Using Histopathological Images and Genomic Data
[34]	Kim and Lee, 2023	2023	Single-Omic	Gene Exp., Source: GSE33000 and ADNI	GO and KEGG, Source: MSigDB	DNN	Predict Alzheimer’s disease patient	Deep SHAP	2.2.1 Through modifications to MLP	PINNet: a deep neural network with pathway prior knowledge for Alzheimer’s disease
[35]	Ghosh Roy et al., 2022	2022	Single-Omic	Gene Expression	PI3K-Akt pathway	DNN	Survival Prediction		2.2.1 Through modifications to MLP	MPVNN: Mutated Pathway Visible Neural Network architecture for interpretable prediction of cancer-specific survival risk
[36]	Mallavarapu et al., 2020	2020	Single-Omic	miRNASeq, Source: TCGA	Pathways / KEGG, Reactome, Pathway Interaction Database (PIS), BioCarta from MSigDB	Deep Belief Network/ RBM	Cancer Type Classification	weights and nodes activation	2.2.1 Through modifications to MLP	Pathway-based deep clustering for molecular subtyping of cancer
[37]	Zhao et al., 2021	2021	Multi-Omcs	Gene Exp(mRNA-Seq), Somatic Mutation, Copy Number Alteration, DNA Methy, Clinical Survival Data / TCGA	KEGG, Reactome / MSigDB	DNN	Survival Prediction	Kolmogorov-Smirnov test	2.2.1 Through modifications to MLP	DeepOmix: A scalable and interpretable multi-omics deep learning framework and application in cancer survival analysis
[38]	Hao et al., 2019	2019	Multi-Omics	Gene Exp., CNA, DNA Meth., Clinical Data	KEGG, Reactome Pathways, Source: MSigDB	Sparse DNN	Survival Prediction	weights and nodes activation	2.2.1 Through modifications to MLP	Gene- and Pathway-Based Deep Neural Network for Multi-omics Data Integration to Predict Cancer Survival Outcomes
[39]	Zhang et al., 2021	2021	Multi-Omics	Gene Exp., CNV, Drug Response, Source: GDSC	KEGG Pathways	Sparse DNN	Drug Response Prediction	SmoothGrad	2.2.1 Through modifications to MLP	Predicting Anticancer Drug Response With Deep Learning Constrained by Signaling Pathways
[40]	Ma et al., 2018	2018	Single-Omic	Genotype	Go Hierarchy	VNN	Phenotype Prediction	Yes	2.2.1 Through modifications to MLP	Using deep learning to model the hierarchical structure and function of a cell
[41]	Kuenzi et al., 2020	2020	Single-Omic	Genotype	Go Hierarchy	VNN	Drug Response Prediction	Yes	2.2.1 Through modifications to MLP	Predicting Drug Response and Synergy Using a Deep Learning Model of Human Cancer Cells
[42]	Huang et al., 2021	2021	Single-Omic	Gene Exp. from TCGA and drug data from GDSC	Go Hierarchy	VNN	Drug Sensitivity Prediction	Yes	2.2.1 Through modifications to MLP	ParsVNN: parsimony visible neural networks for uncovering cancer-specific and drug-sensitive genes and pathways
[43]	Lin and Lichtarge, 2021	2021	Single-Omic	Gene Exp.	Reactome pathways	VNN	Cancer dependency predictions	Yes	2.2.1 Through modifications to MLP	Using interpretable deep learning to model cancer dependencies
[44]	Elmarakeby et al., 2021	2021	Multi-Omics	Gene Exp, Fusion, Methylation, Copy Number, Mutations	Reactome Pathways	DNN	cancer state of prostate cancer	DeepLIFT	2.2.1 Through modifications to MLP	Biologically informed deep neural network for prostate cancer discovery
[45]	Van Hilten et al., 2021	2021	Single-Omic	SNP	KEGG Pathways, Source: ConsensusPathDB	DNN	Cancer Phenotype Prediction	Yes (Weight values)	2.2.1 Through modifications to MLP	GenNet framework: interpretable deep learning for predicting phenotypes from genetic data
[46]	Bourgeais et al., 2021	2021	Single-Omic	Gene Exp.	GO	DNN	Cancer Phenotype Prediction	Yes	2.2.1 Through modifications to MLP	Deep GONet: self‐explainable deep neural network based on Gene Ontology for phenotype prediction from gene expression data
[47]	Hu et al. 2022	2022	Multi-Omics	CNN, Mutations	Reactome Pathways	DNN	Gastric Cancer Prognosis(Hu et al. 2022)	DeepLIFT	2.2.1 Through modifications to MLP	A Deep Neural Network for Gastric Cancer Prognosis Prediction Based on Biological Information Pathways
[48]	Sada Del Real and Rubio, 2023	2023	Single-Omic	Gene Exp.	GO	DNN (Sparse VNN)	Predict Drug Response and Mechanism of Action (MoA)	DeepLIFT	2.2.1 Through modifications to MLP	Discovering the mechanism of action of drugs with a sparse explainable network
[49]	Ferraro et al., 2023	2023	Multi-Omics	Gene Exp., Mutation, Amplification, Deletion	GO	VNN and DNN	Drug Acitivity Prediction	Relative Improvement Score (RIS)	2.2.1 Through modifications to MLP	MOViDA: multiomics visible drug activity prediction with a biologically informed neural network model
[50]	Van Hilten et al., 2024	2024	Multi-Omics	Gene Exp., DNA methylation, Source: BIOS consortium	KEGG Pathways, Source: ConsensusPathDB	VNN	Cancer Phenotype Prediction	Yes	2.2.1 Through modifications to MLP	Phenotype prediction using biologically interpretable neural networks on multicohort multi-omics data
[51]	Chen et al., 2018	2018	Single-Omic	Gene Exp. (mRNA), Source: TCGA	Gene Sets/CGP, Source: MSigDB	Autoencoder	Tumer Type Classification and Survival Analysis	No	2.2.2. Through modifications to autoencoders	GSAE: an autoencoder with embedded gene-set nodes for genomics functional characterization
[52]	Peng et al., 2019	2019	Single-Omic	Gene Exp.	GO Terms	Autoencoder and DNN	dimension reduction of scRNA-seq data	No Specific method	2.2.2. Through modifications to autoencoders	Combining gene ontology with deep neural networks to enhance the clustering of single cell RNA-Seq data
[53]	Seninge et al., 2021	2021	Single-Omic	scRNA-seq	Gene Ontology, PANTHER, MolSigDB, or Reactome	Autoencoder	Infer activities of biological networks	Yes	2.2.2. Through modifications to autoencoders	VEGA is an interpretable generative model for inferring biological network activity in single-cell transcriptomics
[54]	Doncevic and Herrmann, 2023	2023	Single-Omic	Gene Exp.	Gene Ontology	Autoencoder	modeling of genetic and drug-induced perturbations	Yes	2.2.2. Through modifications to autoencoders	Biologically informed variational autoencoders allow predictive modeling of genetic and drug-induced perturbations
[55]	Jiang et al., 2024	2024	Multi-Omics	mRNA, miRNA, Clinical data , Source: TCGA	Reactome , Source: DAVID	AutoEncoder, DNN	Survival Prediction	DeepSHAP	2.2.2. Through modifications to autoencoders	Autosurv: interpretable deep learning framework for cancer survival analysis incorporating clinical and multi-omics data
[62]	Schulte-Sasse et al., 2019	2019	Multi-Omics	Gene Exp., DNA Methl., Mutation Rate, Source: TCGA	GGI	GCN	Classify and Prediction of Cancer Genes	layer-wise relevance propagation (LRP)	2.3 Using Graph Neural Networks	Graph Convolutional Networks Improve the Prediction of Cancer Driver Genes
[63]	Schulte-Sasse et al., 2021	2021	Multi-Omics	Gene Exp. CNV, DNA Meth. , Source: TCGA	PPIs -> CPDB, STRING-db, IRefIndex, Multinet, and PCNet	GCN	Indentify Cancer Genes	LRP propagation	2.3 Using Graph Neural Networks	Integration of multiomics data with graph convolutional networks to identify new cancer genes and their associated molecular mechanisms
[66]	Yi Wang et al., 2021	2021	Multi-Omics	mRNA, CNV, DNA meth , Source: TCGA	KEGG Pathways, GGI, GEO	GCN	Survival Prediction	differential expression analysis	2.3 Using Graph Neural Networks	Multi-omics Cancer Prognosis Analysis Based on Graph Convolution Network
[72]	Ramirez et al., 2020	2020	Single-Omic	RNASeq , Source: TCGA	PPI , Source: STRING and co-expression graph	GCN and DNN	Cancer Type Classification	in silico perterbation	2.3 Using Graph Neural Networks	Classification of Cancer Types Using Graph Convolutional Neural Networks
[73]	Lee et al., 2020	2020	Single-Omic	RNASeq , Source: TCGA	KEGG Pathways, PPI , Source: BioGRID	GCN and MLP	Cancer Type Classification	Attention Mechanism	2.3 Using Graph Neural Networks	Cancer subtype classification and modeling by pathway attention and propagation
[74]	Rhee et al., 2017	2017	Single-Omic	RNASeq , Source: TCGA	PPI , Source: STRING	GCN and Relation Network	Breast Cancer Type Classification	No	2.3 Using Graph Neural Networks	Hybrid Approach of Relation Network and Localized Graph Convolutional Filtering for Breast Cancer Subtype Classification
[75]	Chereda et al., 2021	2021	Single-Omic	Gene Exp.	PPI , Source: HPRD	GraphCNN	Metastasis Prediction of breast cancer	GLRP - Graph LRP	2.3 Using Graph Neural Networks	Explaining decisions of graph convolutional neural networks: patientspecific molecular subnetworks responsible for metastasis prediction in breast cancer
[76]	B. Li et al., 2021	2021	Multi-Omics	Gene Exp. (RNASeq), CNV , Source: TCGA	PPI and Co-exp , Source: STRING and GGI , Source: BioGRID	GCN MLP, Autoencoder	Cancer Type Classification	No	2.3 Using Graph Neural Networks	Cancer Molecular Subtype Classification by Graph Convolutional Networks on Multi-omics Data
[77]	Xiao et al., 2023	2023	Multi-Omics	Gene Exp., CNV, Source: TCGA	GGI, PPI, and Co-exp, Source: GGI from BioGrid and PPI and Co-exp from STRING	GCN, MLP	Cancer Type Classification	No	2.3 Using Graph Neural Networks	Graph neural networks with multiple prior knowledge for multi‐omics data analysis
[78]	Althubaiti et al., 2021	2021	Multi-Omics	Gene Exp., DNA Meth., CNV, Single Nucleotide Variation (SNV), Clinical Data , Source: TCGA	PPI , Source: STRING	GCN	Survival Time Prediction	Attention Mechanism	2.3 Using Graph Neural Networks	DeepMOCCA: A pan-cancer prognostic model identifies personalized prognostic markers through graph attention and multi-omics data integration
[79]	Tan et al., 2022	2022	Single-Omic	mRNA, histopathological images , Source: TCGA	GGI , Source: HINT	ReNet-152, Sparse GCN(SGCN)	Survival Prediction, Cancer Grade Classification	No	2.3 Using Graph Neural Networks	A Multi-modal Fusion Framework Based on Multi-task Correlation Learning for Cancer Prognosis Prediction
[80]	Tianyu Wang et al., 2021	2021	Single-Omic	scRNAseq	Gene Interaction Network , Source: STRING	GCN, MLP, Autoencoder	Single Cell Classification	No	2.3 Using Graph Neural Networks	Single‑cell classification using graph convolutional networks
[81]	Ma et al., 2022	2022	Multi-Omics	Gene Exp., CNV , Source: CCLE and IC50 , Source: GDSC	PP , Source: STRING	GCN, MLP	Drug Response Prediction	No	2.3 Using Graph Neural Networks	DualGCN: a dual graph convolutional network model to predict cancer drug response
[82]	Zhuang et al., 2023	2023	Multi-Omcs	Gene Exp., CNV	PPI , Source: STRING	ConvGNN	COPD Classification	SHAP	2.3 Using Graph Neural Networks	Deep learning on graphs for multi-omics classification of COPD
[83]	Liang et al., 2022	2022	Single-Omic	Gene Exp., Clinical Data, Source: TCGA	Reactome Pathways converted into Gene-Gene Network	GraphSAGE and MLP	Survival Prediction	Integrated Gradients (IG)	2.3 Using Graph Neural Networks	Risk stratification and pathway analysis based on graph neural network and interpretable algorithm
[85]	Yan et al., 2024	2024	Multi-Omics	Gene Exp., CNV, DNA Meth., Clinical Data, Source: TCGA	KEGG Pathways	GraphSAGE and MLP	Survival Prediction	GNNexplainer and IGScore	2.3 Using Graph Neural Networks	Prior knowledge-guided multilevel graph neural network for tumor risk prediction and interpretation via multi-omics data integration
[86]	Luo et al., 2024	2024	Single-Omic	Gene Exp.	PPI and Gene Co-Exp.	GAT	Bladder Cancer Response Prediction	No	2.3 Using Graph Neural Networks	MVMSGAT: Integrating Multiview, Multi-Scale Graph Convolutional Networks with Biological Prior Knowledge for Predicting Bladder Cancer Response to Neoadjuvant Therapy
[88]	Inoue at al. 2024	2024	Single-Omic	Gene Exp., Drug Response Data, Cell Line Data, Source: NCI60	Drug-Target Interactions, Source: DrugBank	GAT	Drug-Cell Association Prediction and Gene Importance Assessment	Attention Mechanism	2.3 Using Graph Neural Networks	drGAT: Attention-Guided Gene Assessment of Drug Response Utilizing a Drug-Cell-Gene Heterogeneous Network
[89]	Chen and Liu 2022	2024	Single-Omic	scRNA-seq	Gene Regulatory Networks(GRNs)	GAT	Link Prediction: Infer interaction netween TFs and target genes	No	2.3 Using Graph Neural Networks	Graph attention network for link prediction of gene regulations from single-cell RNA-sequencing data
[90]	Mao et al., 2023	2023	Single-Omic	scRNA-seq, Source: GEO	Gene Regulatory Networks(GRNs)	GCN and GAT	Gene regulatory network predictions	No	2.3 Using Graph Neural Networks	Predicting gene regulatory links from single-cell RNA-seq data using graph neural networks
[94]	Jeong et al., 2023	2023	Multi-Omics	Methylome, Transcriptome, Proteome, Metabolome, Source: COREA	PPI, Gene-metabolite network, GRN	Graph transformer and MLP	Identify biomarker genes	Attention weights	2.3 Using Graph Neural Networks	GOAT: Gene-level biomarker discovery from multi-Omics data using graph ATtention neural network for eosinophilic asthma subtype
[96]	Pfeifer et al., 2022	2022	Multi-Omics	Gene Exp.(HiSeq) and DNA meth , Source: TCGA	PPI , Source: STRING	GIN (Graph Isomosphism Network)	Desease Network Detection	GNNexplainer	2.3 Using Graph Neural Networks	GNN-SubNet: disease subnetwork detection with explainable graph neural networks
[98]	Li and Nabavi, 2024	2024	Multi-Omics	Gene Exp. (RNASeq), miRNA Seq, CNV , Source: TCGA	GGI , Source: BioGRID and miRNA-gene network , Source: miRDB	Heterogeneous GCN and GAT	Cancer Type Classification	No	2.3 Using Graph Neural Networks	A multimodal graph neural network framework for cancer molecular subtype classification
